# Supplementary material for: Site-Directed Immobilization of an Engineered Bone Morphogenetic Protein 2 (BMP2) Variant to Collagen-Based Microspheres Induces Bone Formation In Vivo
Source: Int J Mol Sci. 2022 Apr 1;23(7):3928. doi: 10.3390/ijms23073928 (PMC8999711; doi:10.3390/ijms23073928)
Supplement: Supplementary file 1 [file ijms-23-03928-s001.zip]

Archive with 1 entries (1 files):
- ijms-1626442-Supplementary Materials.pdf
